# Supplementary material for: Data-driven neuroanatomical subtypes of primary progressive aphasia
Source: Brain. 2024 Oct 7;148(3):955–68. doi: 10.1093/brain/awae314 (PMC11884653; doi:10.1093/brain/awae314)
Supplement: awae314_Supplementary_Data [file awae314_supplementary_data.zip]

Archive with 2 entries (2 files):
- brain-2024-01149-File010.pdf
- brain-2024-01149-File011.xlsx
