# Supplementary material for: Data-driven neuroanatomical subtypes of primary progressive aphasia
Source: Brain. 2024 Oct 7;148(3):955–68. doi: 10.1093/brain/awae314 (PMC11884653; doi:10.1093/brain/awae314)
Supplement: awae314_Supplementary_Data [file awae314_supplementary_data.zip › brain-2024-01149-File011.xlsx]

## Sheet: Queen Square
Domain	Test	Test name in dataset		svPPA	nfvPPA	lvPPA	PPA-nos			S1	S2	S3	S4
General cognition	MMSE (/30)	MMSE	count	31	36	26	9		count	29	31	26	16
			mean	21.3226	23.3611	21.9615	22.4444		mean	22.5172	20.8065	22.2308	24.9375
			std	6.42592	5.7627	5.17286	7.60117		std	6.36744	5.64163	6.38315	4.58212		Note: Neuropsychological scores in bold indicate performance below the 10th percentile according to published norms or local normative data from the Dementia Research Centre research cohort of older healthy controls (from a sample of n=137, 56 males, 78 females, mean age 66.1)
Verbal intelligence	WASI vocabulary (/72)	wasiVocabRaw	count	26	38	18	7		count	28	22	18	21
			mean	29.3846	32	23.1667	28.8571		mean	31.7143	32.4091	22.4444	28.2857
			std	24.065	18.4772	19.4521	18.8629		std	21.5353	21.562	17.2805	20.0353
Verbal intelligence	WASI similarities (/48)	wasiSimsRaw	count	26	37	18	7		count	28	22	17	21
			mean	17.3462	20.973	11.1667	19.7143		mean	18.9643	17.0909	12.7059	21.0952
			std	12.3092	12.2236	9.17317	11.28		std	11.6666	11.7226	10.8268	13.0419
Non-verbal intelligence	WASI matrix reasoning (/32)	wasiMatrixRaw	count	26	40	18	7		count	28	23	19	21
			mean	23.4231	14.775	11.7778	23.7143		mean	23.5714	16.4783	13.5789	13.381
			std	5.92063	8.2384	8.12806	5.43796		std	5.44623	8.58577	9.0389	8.04659
Non-verbal intelligence	WASI block design (/71)	wasiBlocksRaw	count	26	39	18	7		count	28	23	18	21
			mean	36.6923	19.5385	11.8889	46.7143		mean	37.7143	18.6522	22.3333	17.619
			std	16.0169	16.7015	11.8564	14.3842		std	16.3794	14.7821	19.7305	17.8367
Working memory	Digit span forwards (max)	digitSpanForwardMax	count	26	37	17	7		count	28	22	17	20
			mean	6.84615	5	4.11765	5.71429		mean	6.71429	5.18182	4.05882	5.1
			std	1.28662	1.35401	1.26897	1.49603		std	1.41047	1.36753	1.02899	1.51831
Working memory	Digit span backwards (max)	digitSpanBackwardMax	count	26	34	17	6		count	27	22	17	17
			mean	4.96154	3.11765	2.70588	4.33333		mean	4.85185	3.77273	2.64706	2.82353
			std	1.75455	1.43051	1.0467	1.36626		std	1.79108	1.26986	1.36662	1.33395
Working memory	Spatial forwards (/16)	spatialForwards16	count	24	29	14	4		count	23	17	14	17
			mean	7.41667	5.7931	4.14286	6.75		mean	7.26087	5.82353	5	5.58824
			std	1.99819	1.78044	1.87523	0.957427		std	1.93573	1.74052	2.57204	1.90587
Working memory	Spatial backwards (/16)	spatialBackwards16	count	24	29	15	4		count	23	17	15	17
			mean	7.33333	5.37931	4.33333	6.5		mean	7.26087	5.23529	5.66667	4.82353
			std	1.90347	1.87871	6.64042	2.51661		std	2.00493	2.04724	6.72593	1.8451
Sentence comprehension	PALPA-55 (/24)	palpa55	count	20	29	15	5		count	21	16	15	17
			mean	22.35	20.069	14.4667	20.4		mean	22.5714	19.625	14.4667	20.1765
			std	2.25424	4.38285	6.50128	3.91152		std	1.74847	4.71699	6.05766	4.66684
Single-word comprehension	British Picture Vocabulary Scale (BPVS) (/150)	bpvs	count	26	41	18	7		count	28	23	19	22
			mean	79.1923	127.805	121	118.571		mean	85	120.13	124.526	127.182
			std	48.2494	35.5368	40.4664	44.5827		std	48.421	44.6444	40.5714	32.145
Single-word comprehension	Concrete word synonym test (/25)	synonymsConcrete	count	21	29	11	4		count	20	16	12	17
			mean	15.8571	20.8276	20.0909	20.25		mean	16.3	20.3125	20.4167	20.1765
			std	5.06247	3.95573	3.64567	2.75379		std	4.7473	4.26956	4.05549	4.51712
Single-word comprehension	Abstract word synonym test (/25)	synonymsAbstract	count	19	29	12	4		count	18	16	13	17
			mean	15.3684	20.5172	18.8333	18.25		mean	15.3889	19.9375	19.1538	20.0588
			std	4.90137	4.34758	4.89589	4.34933		std	4.62905	4.62556	4.35596	5.12921
Auditory input processing	PALPA-3 (/36)	palpa3	count	21	28	13	4		count	20	17	13	16
			mean	34.9048	32.7857	31.5385	35.75		mean	35.05	34.7059	31.2308	31.6875
			std	1.64027	4.26317	7.0192	0.5		std	1.66938	2.17269	6.96603	4.89515
Speech repetition	Word repetition (/45)	wordRepetition	count	23	28	14	5		count	23	17	14	16
			mean	43.7826	34.5714	35.3571	44.6		mean	43.8696	36.9412	35.2857	35.125
			std	1.88189	11.0166	9.50795	0.894427		std	1.89027	10.8827	9.91835	10.4809
Episodic memory	RMT faces (/50)	rmtFaces	count	22	38	16	6		count	24	21	17	20
			mean	34.6818	37.0263	34.6875	38.3333		mean	36.1667	36.0476	36.8824	35.15
			std	6.95144	6.06045	7.52524	6.0553		std	6.84402	6.39903	8.50649	4.93404
Episodic memory	RMT words (/50)	rmtWords	count	21	36	14	5		count	22	20	16	18
			mean	36.0952	41.1389	33.0714	37.6		mean	36.7727	38.25	37.5	39.7778
			std	7.86705	7.29051	13.0175	7.50333		std	6.85865	8.75921	13.069	8.38455
Confrontation naming	Graded naming test (GNT) (30)	gnt	count	26	38	17	7		count	28	22	17	21
			mean	1.73077	14.2368	9.88235	6.28571		mean	2.67857	11.4545	10.0588	14.2857
			std	4.2573	8.17192	8.7026	6.82433		std	5.60459	8.67798	8.56206	8.47433
Confrontation naming	Boston naming test (BNT) (/30)	bnt	count	23	29	15	5		count	23	17	14	18
			mean	7	22.1034	14.4	13.6		mean	7.04348	17.9412	15.5714	22.2778
			std	7.44678	6.54296	9.89083	8.96103		std	6.4911	9.70484	10.0132	6.69333
Reading	Nonword Reading Test (/25)	nonwordReading	count	24	28	15	4		count	23	17	14	17
			mean	21.125	14.8929	18.4667	20		mean	21.3043	18.4706	17.4286	13.7059
			std	4.98094	6.73487	6.79145	3.16228		std	4.86579	5.20958	7.26122	6.98896
Processing speed	Stroop Word (max 90s)	StroopWordTime	count	23	25	14	5		count	23	18	14	11
			mean	27.7826	64.24	42.2857	31.4		mean	45.6522	68.5556	63.7857	81.6364
			std	11.1924	19.8143	17.3756	7.4027		std	17.806	19.0084	19.7764	12.8084
Processing speed	Stroop Color (max 90s)	StroopColourTime	count	23	24	14	5		count	23	18	13	13
			mean	48.0435	74.9167	66.2857	48.8		mean	27.6957	49.2222	41	72.1538
			std	18.8281	17.5125	21.7483	10.4259		std	11.3835	22.1188	10.4563	18.1239
Visuospatial	VOSP object decision (/20)	vospOD	count	28	38	18	6		count	28	22	18	22
			mean	16.5	15.7368	16.0556	17.1667		mean	16.5714	15.5	17.2778	15.2727
			std	3.44803	3.81805	2.55463	2.63944		std	3.38218	3.59563	1.93438	3.93013
Calculations	Arithmetic (/24)	aritTot	count	25	33	15	5		count	25	20	15	18
			mean	11.6	5.90909	3.06667	8.8		mean	13.16	5.55	3.13333	4.88889
			std	7.57188	4.79168	3.80726	8.81476		std	7.38625	4.16091	3.85202	4.19928
Reading	National adult reading test (NART) (/50)	NART	count	27	27	14	5		count	27	17	15	14
			mean	18.2963	23.3704	29.5714	30.6		mean	19.7037	26.2353	23.8	25.5
			std	13.6009	12.5794	12.1764	15.8524		std	15.4143	12.6715	13.842	10.2037
Spelling	Spelling (/30)	spelling	count	23	26	12	3		count	21	16	11	16
			mean	12.6522	19.0385	13.5833	14.3333		mean	13.8095	17.875	10.4545	18.8125
			std	7.85441	6.72	8.47948	10.6927		std	7.63295	8.82326	6.10514	7.09196

## Sheet: ALLFTD
Domain	Test	Test name in dataset		svPPA	nfvPPA			S1	S2	S3	S4
General cognition	MMSE (/30)	MMSE_TOT	count	33	26		count	23	13	12	11
			mean	24.7273	25.4615		mean	26.2174	22.6923	24.75	25.7273
			std	4.90709	4.30098		std	3.80139	5.97752	5.18959	2.96954
Working memory	California Verbal Learning Test: Total correctly recalled items over four learning trials (/36)	TRCOTOT	count	33	24		count	22	13	11	11
			mean	16.1515	21.9167		mean	18.0909	14.3846	19.6364	23.4545
			std	6.7967	7.70611		std	7.68368	6.95867	8.57056	4.92674
Working memory	California Verbal Learning Test: Correctly recalled items after 30 second delay (/9)	CORR30	count	33	24		count	22	13	11	11
			mean	2.81818	5.5		mean	3.63636	2.53846	4.72727	5.45455
			std	2.45528	2.97818		std	2.9203	2.18386	3.37908	2.94495
Working memory	California Verbal Learning Test: Intrusion in recall after 30 second delay (total)	INTR30	count	33	24		count	22	13	11	11
			mean	0.515152	0.458333		mean	0.545455	0.692308	0.272727	0.363636
			std	0.618527	0.72106		std	0.670982	0.751068	0.467099	0.6742
Episodic memory	California Verbal Learning Test: Correctly recalled items after 10 minute delay (/9)	CORR10	count	33	24		count	22	13	11	11
			mean	1.57576	5.25		mean	2.81818	1.30769	4.72727	4.27273
			std	2.17988	3.02526		std	2.87247	1.84321	3.19659	3.82337
Working memory	California Verbal Learning Test: Intrusion in recall after 10 second delay (total)	INTR10	count	33	24		count	22	13	11	11
			mean	0.545455	0.916667		mean	0.681818	0.923077	0.909091	0.272727
			std	0.938446	1.24819		std	1.12911	1.18754	1.22103	0.64667
Episodic memory	California Verbal Learning Test: Correctly recognised items (/9)	RECOG	count	32	24		count	22	12	11	11
			mean	6.21875	7.91667		mean	6.18182	6.75	7.63636	8
			std	2.54931	1.97631		std	2.71918	1.95982	2.69343	1.73205
Working memory	Digit span forwards (max)	DIGITFW	count	32	24		count	22	13	10	11
			mean	6.59375	4.91667		mean	6.27273	5.76923	4.5	6.45455
			std	1.45601	1.1389		std	1.16217	1.64083	0.971825	1.96792
Working memory	Digit span backwards (max)	DIGITBW	count	33	24		count	23	13	10	11
			mean	4.75758	3.54167		mean	4.73913	4.07692	3.1	4.45455
			std	1.17341	1.25036		std	1.00983	0.954074	1.66333	1.50756
Executive function	Modified Trails: Completion time, in seconds	MTTTIME	count	32	24		count	23	12	10	11
			mean	47.1562	57.5		mean	45.5652	49.6667	68	51.3636
			std	28.7975	35.8972		std	27.5843	33.9179	39.7352	31.0428
Executive function	Modified Trails: Correct lines (/24)	MTCORR	count	32	24		count	23	12	10	11
			mean	13.375	13		mean	13.8696	12.5833	12.3	13.3636
			std	2.41968	2.81301		std	0.625543	3.82476	3.77271	2.11058
Executive function	Modified Trails: Errors (/24)	MTERROR	count	32	24		count	23	12	10	11
			mean	0.5625	1		mean	0.652174	0.666667	1	0.818182
			std	1.21649	1.61515		std	1.36877	0.984732	1.1547	2.08893
Phonological fluency	Verbal Fluency - D Words: Correct D words generated (total)	DCORR	count	32	25		count	23	12	11	11
			mean	7.9375	6.68		mean	7.43478	7.16667	5.72727	9.18182
			std	3.87663	6.11501		std	3.60336	3.18614	8.74175	3.97034
Category fluency	Verbal Fluency - Animals: Correct animals generated (total)	ANCORR	count	32	24		count	23	12	10	11
			mean	7.5625	11.625		mean	9.56522	7.75	9.4	10.3636
			std	4.02362	8.55068		std	6.33767	4.45431	11.4717	2.83805
Confrontation naming	Boston Naming Test (15-item): BNT Total (/15)	BNTCORR	count	33	25		count	23	13	11	11
			mean	4.66667	12.4		mean	6.47826	6.15385	12	9.36364
			std	3.3229	2.38048		std	4.68915	5.08013	2.64575	4.27253
Visual memory	Modified Benson Figure (/16)	REY10M	count	30	23		count	19	13	10	11
			mean	7.93333	10.5217		mean	9.73684	7.84615	10.2	8.27273
			std	4.51001	2.82633		std	4.62892	3.05085	2.78089	4.88039
Single-word comprehension	Peabody Picture Vocabulary Test: Verbal (/4)	PPVTVRB	count	29	23		count	19	12	10	11
			mean	2.93103	3.65217		mean	3	3.25	3.6	3.36364
			std	0.997534	0.647281		std	1.1547	0.753778	0.843274	0.6742
Single-word comprehension	Peabody Picture Vocabulary Test: Descriptive (/4)	PPVTDES	count	29	23		count	19	12	10	11
			mean	2.24138	3.6087		mean	2.42105	2.66667	3.4	3.27273
			std	1.40548	0.499011		std	1.50243	1.30268	0.516398	1.19087
Single-word comprehension	Peabody Picture Vocabulary Test: Animate (/4)	PPVTANI	count	29	23		count	19	12	10	11
			mean	1.44828	3.6087		mean	1.78947	2.16667	3.7	2.54545
			std	1.3252	0.499011		std	1.54844	1.58592	0.483046	1.29334
Single-word comprehension	Peabody Picture Vocabulary Test: Inanimate (/4)	PPVTINA	count	29	23		count	19	12	10	11
			mean	1.72414	3.69565		mean	2.10526	2.33333	3.5	2.90909
			std	1.48556	0.702902		std	1.72867	1.557	0.971825	1.3751
